# Supplementary material for: CRISPR Deletion of a SVA Retrotransposon Demonstrates Function as a cis-Regulatory Element at the TRPV1/TRPV3 Intergenic Region
Source: Int J Mol Sci. 2021 Feb 15;22(4):1911. doi: 10.3390/ijms22041911 (PMC7917899; doi:10.3390/ijms22041911)
Supplement: Supplementary file 1 [file ijms-22-01911-s001.zip]

Archive with 6 entries (6 files):
- Supplementary file 1.docx
- Supplementary file 2.docx
- Supplementary file 3.xlsx
- Supplementary file 4.docx
- Supplementary file 5.docx
- Supplementary file 6.docx
