# Supplementary material for: CRISPR Deletion of a SVA Retrotransposon Demonstrates Function as a cis-Regulatory Element at the TRPV1/TRPV3 Intergenic Region
Source: Int J Mol Sci. 2021 Feb 15;22(4):1911. doi: 10.3390/ijms22041911 (PMC7917899; doi:10.3390/ijms22041911)
Supplement: Supplementary file 1 [file ijms-22-01911-s001.zip › Supplementary file 3.xlsx]

## Sheet: Sheet1
Table S1
Application	Genome	Oligonucleotide sequence		Amplicon size (bp)		Thermal cycles
		Forward 5’ – 3’	Reverse 5’ – 3’	gDNA	cDNA
Amplification of SVA for cloning	Hg19	GATACTCTACTCTGCTCTCCCT	AGATACTAACACAACCTGCCCA	1511	n/a	95°c 5m
						95°c 30s
						65-55°c* 30s x30
						72°c 1m
						72°c 5m
Amplification of ECR for cloning	Hg19	ATTGAGCCATGACCACACC	AGGTTGTGTTAGTATCTGCGG	1196	n/a	*decrease by 1°c across first ten cycles
Sequencing inserts cloned into pGL3-P	n/a	CTAGCAAAATAGGCTGTCCC	CTTTATGTTTTTGGCGTCTTCCA	n/a	n/a	n/a
CRISPR gRNA1 target sequence	Hg19	CTAACACAACCTGCCCAGTCTGG	n/a	n/a	n/a	n/a
CRISPR gRNA2 target sequence	Hg19	n/a	TACGTGTGTGTACATTCCTATGG	n/a	n/a	n/a
Sequencing cloned gRNAs in pSpCas9(BB)-2A-GFP	n/a	GAGGGCCTATTTCCCATGATT	n/a	n/a	n/a	n/a
Screening CRISPR modified clones for SVA deletion	Hg19	AACGTGTTTACTGGCTGTGC	AGCAGTGCCTTCTTCATCCT	n/a	n/a	95°c 5m
						95°c 30s
						60°c 30s X35
						72°c 1m
						72°c 5m
TRPV1 mRNA expression	Hg19	AGCAGTCGATTCTCTCTCTCTC	GCTCCATTTCTTCATCCTTGCT	17026	240	95°c 30s
						95°c 10s
TRPV3 mRNA expression	Hg19	ACGCACGTCTCCTTCCTTAA	CTCTGGGTTCCGCTTCTACA	740	159	60°c 30s X40
						72°c 15s
ACTB mRNA expression	Hg19	CACCTTCTACAATGAGCTGCGTGTG	ATAGCACAGCCTGGATAGCAACGTAC	599	179
